# Supplementary material for: New Insights into Endogenous Retrovirus-K Transcripts in Amyotrophic Lateral Sclerosis
Source: Int J Mol Sci. 2024 Jan 26;25(3):1549. doi: 10.3390/ijms25031549 (PMC10855536; doi:10.3390/ijms25031549)
Supplement: Supplementary file 1 [file ijms-25-01549-s001.zip]

Archive with 3 entries (3 files):
- 20240111_Supplementary material.pdf
- Table_S3.xlsx
- Table_S4.xls
