# Supplementary material for: New Insights into Endogenous Retrovirus-K Transcripts in Amyotrophic Lateral Sclerosis
Source: Int J Mol Sci. 2024 Jan 26;25(3):1549. doi: 10.3390/ijms25031549 (PMC10855536; doi:10.3390/ijms25031549)
Supplement: Supplementary file 1 [file ijms-25-01549-s001.zip › Table_S3.xlsx]

## Sheet: Hoja1
Table S3: reads mapping to selected genomic HERVK loci (excel document)
Sample	Total reads	HERV-K_copy_chr1-1	HERV-K_copy_chr1-2	HERV-K_copy_chr1-3	HERV-K_copy_chr1-4	HERV-K_copy_chr2	HERV-K_copy_chr3-1	HERV-K_copy_chr3-2	HERV-K_copy_chr3-3	HERV-K_copy_chr3-4	HERV-K_copy_chr3-5	HERV-K_copy_chr5-1	HERV-K_copy_chr5-2	HERV-K_copy_chr6	HERV-K_copy_chr7-1	HERV-K_copy_chr7-2	HERV-K_copy_chr8-1	HERV-K_copy_chr8-2	HERV-K_copy_chr10	HERV-K_copy_chr11-1	HERV-K_copy_chr11-2	HERV-K_copy_chr12	HERV-K_copy_chr16-1	HERV-K_copy_chr16-2	HERV-K_copy_chr19-1	HERV-K_copy_chr19-2	HERV-K_copy_chr19-3	HERV-K_copy_chr22
1	123803	209	2729	22	210	31	362	59630	2818	33629	171	37	2717	2693	2732	2734	2	2698	451	157	377	2649	633	632	0	2641	172	2667
2	115687	4496	2699	138	28	222	126	60081	3254	7205	9	35	2616	2694	2636	2580	28	2693	273	2000	12106	2661	820	877	0	2711	59	2640
3	75918	2235	2836	261	249	181	704	20379	914	11986	95	258	2837	2751	2777	2819	23	2783	487	1119	9958	2863	875	861	0	2839	73	2755
4	61477	2634	1707	146	43	55	1	24285	1529	7846	5	127	1649	1716	1656	1762	11	1746	483	1255	7265	1697	225	200	0	1680	124	1630
5	69297	5238	2309	11	63	354	81	22614	1009	7375	14	70	2339	2383	2361	2365	28	2349	226	2264	7919	2352	349	322	0	2321	222	2359
6	102465	209	2635	368	671	351	566	59380	369	10692	88	127	2667	2606	2611	2584	2	2555	913	129	1872	2630	1298	1357	1	2593	574	2617
7	106010	1136	3511	656	165	166	487	57791	1775	2370	412	316	3432	3418	3640	3475	6	3476	1163	580	4097	3501	1562	1517	194	3341	426	3397
8	95167	2820	3881	839	103	33	763	37976	484	19	286	168	3776	3966	3893	3854	12	3942	1007	1188	12789	3866	836	887	0	3910	1	3868
9	123586	1179	4325	14	560	204	607	60240	1635	9225	8	11	4465	4470	4340	4339	6	4318	1024	553	5885	4246	1624	1658	0	4251	1	4398
10	89224	1418	3523	1345	196	12	99	32892	1403	14454	4	4	3557	3474	3555	3519	5	3515	1620	726	743	3481	1375	1423	1	3345	3	3532
11	132295	3714	3015	538	379	20	147	59698	1523	32964	168	73	2853	2970	2912	2943	23	3041	1092	1690	895	2943	1270	1271	1	2991	227	2934
12	82548	2040	1385	13	122	80	165	50024	1848	14	88	93	1375	1348	1368	1391	5	1383	481	868	13423	1398	475	436	0	1342	0	1383
13	108058	2162	3704	1034	1254	414	0	31536	1690	32694	154	1	3654	3522	3617	3596	12	3627	163	945	557	3518	593	633	232	3660	1450	3636
14	52193	1483	1353	15	249	21	0	22408	619	7644	6	146	1267	1376	1393	1309	5	1331	298	657	5578	1317	396	398	187	1395	1	1341
15	96001	268	2714	69	873	12	1	54800	5066	25	16	13	2591	2700	2634	2659	5	2574	2451	216	6094	2702	1132	1211	0	2603	1	2571
16	89805	844	2182	10	225	42	89	55529	2676	10	4	24	2128	2129	2109	2061	8	2142	1181	433	8629	2152	481	468	0	2140	1	2108
17	64168	555	3414	6	403	22	0	17475	1594	5158	20	29	3408	3349	3459	3421	10	3469	514	398	5676	3328	674	703	99	3407	210	3367
18	60450	172	2580	1756	321	13	381	23135	1766	7805	7	39	2633	2622	2667	2603	2	2639	474	111	159	2609	329	332	0	2626	43	2626
19	43876	335	3011	8575	223	66	26	6182	254	556	32	13	2922	3068	3031	2938	0	2912	34	104	276	2839	264	265	23	2955	12	2960
20	136704	1902	7117	38317	3594	502	244	17584	827	1260	360	127	7232	7085	6943	7190	23	7128	148	766	2701	7058	2131	2137	252	6865	176	7035
21	76004	773	4307	16028	839	199	136	12859	1062	872	279	34	4338	4297	4357	4413	5	4387	33	338	1295	4482	939	982	118	4231	79	4322
22	75899	864	4183	22045	1042	323	162	8026	1176	1064	273	67	4064	4066	4164	4116	7	4077	66	337	947	4023	970	1062	256	4207	127	4185
23	52772	835	2731	15580	658	254	155	6942	389	619	199	30	2705	2691	2708	2615	6	2614	49	315	1111	2656	651	659	135	2695	26	2744
24	62607	2273	2960	17286	1221	135	61	9403	620	1014	68	27	3069	3013	2976	3010	12	3047	45	1070	464	2910	947	946	82	2962	20	2966
25	112805	721	7231	23850	3668	91	180	11646	467	955	364	66	7335	7324	7212	7137	13	7207	98	291	585	7148	2150	2282	142	7364	77	7201
26	106904	420	6481	27643	3194	215	137	9674	1356	583	281	30	6402	6278	6444	6478	9	6309	76	200	1262	6307	2158	2022	20	6460	136	6329
27	54612	485	2671	16726	515	120	36	8480	1665	19	94	12	2656	2621	2613	2653	4	2561	32	233	1305	2587	588	561	101	2616	74	2584
28	61610	1004	3948	6832	1241	1014	592	3818	1057	1891	889	319	3921	3903	3849	3961	10	3999	227	379	2102	3900	2088	2118	428	3921	331	3868
29	25286	247	1752	5057	244	104	38	2210	116	220	34	40	1871	1763	1863	1776	1	1799	11	105	155	1852	206	179	20	1726	0	1897
30	67880	482	4470	11705	1828	151	0	7739	340	637	442	92	4608	4552	4567	4504	6	4449	205	245	584	4516	1294	1226	352	4402	78	4406
31	59762	332	3706	14328	1616	220	102	5380	352	686	190	10	3864	3884	3891	3923	2	3851	36	90	303	3794	701	689	41	3861	0	3910
32	77411	432	5992	10979	1149	363	71	4251	368	375	217	41	5987	6047	6025	5971	3	6125	68	171	607	5887	1992	2081	104	6121	12	5972
33	70704	1006	3693	17597	2661	462	229	7550	804	706	369	101	3636	3591	3616	3619	4	3661	108	431	1599	3485	1994	2046	203	3548	263	3722
34	54782	270	2569	17525	2503	112	110	5945	945	672	251	23	2585	2564	2587	2507	0	2548	55	97	475	2604	1281	1307	122	2500	67	2558
35	77230	756	4630	18571	1618	239	83	9368	554	877	126	37	4568	4715	4710	4614	6	4563	66	273	771	4656	941	996	103	4609	70	4710
36	67173	640	3826	17069	901	198	97	9108	434	638	239	42	3805	4005	3958	3713	10	3850	118	273	810	3874	883	887	67	3740	92	3896
37	56448	660	2727	13606	1695	341	214	8074	969	15	165	77	2710	2850	2772	2799	7	2719	83	293	2417	2746	1361	1294	130	2755	113	2856
38	73413	1178	4358	15955	1539	605	407	5745	1019	1010	302	61	4230	4394	4403	4294	649	4453	129	499	976	4345	1994	1928	238	4265	51	4386

## Sheet: Hoja2
Sample	HERV-K_copy_chr1-1	HERV-K_copy_chr1-2	HERV-K_copy_chr1-3	HERV-K_copy_chr1-4	HERV-K_copy_chr2	HERV-K_copy_chr3-1	HERV-K_copy_chr3-2	HERV-K_copy_chr3-3	HERV-K_copy_chr3-4	HERV-K_copy_chr3-5	HERV-K_copy_chr5-1	HERV-K_copy_chr5-2	HERV-K_copy_chr6	HERV-K_copy_chr7-1	HERV-K_copy_chr7-2	HERV-K_copy_chr8-1	HERV-K_copy_chr8-2	HERV-K_copy_chr10	HERV-K_copy_chr11-1	HERV-K_copy_chr11-2	HERV-K_copy_chr12	HERV-K_copy_chr16-1	HERV-K_copy_chr16-2	HERV-K_copy_chr19-1	HERV-K_copy_chr19-2	HERV-K_copy_chr19-3	HERV-K_copy_chr22		Sum
1	0.168817	2.20431	0.0177702	0.169624	0.0250398	0.2924	48.1652	2.2762	27.1633	0.138123	0.0298862	2.19462	2.17523	2.20673	2.20835	0.00161547	2.17927	0.364288	0.126814	0.304516	2.13969	0.511296	0.510488	0	2.13323	0.13893	2.15423		100
2	3.88635	2.33302	0.119287	0.0242032	0.191897	0.108915	51.9341	2.81276	6.22801	0.00777961	0.030254	2.26127	2.3287	2.27856	2.23016	0.0242032	2.32783	0.235982	1.7288	10.4644	2.30017	0.708809	0.75808	0	2.34339	0.0509997	2.28202		100
3	2.94397	3.73561	0.343792	0.327985	0.238415	0.927316	26.8434	1.20393	15.7881	0.125135	0.33984	3.73693	3.62365	3.65789	3.71322	0.0302958	3.6658	0.641482	1.47396	13.1168	3.77117	1.15256	1.13412	0	3.73956	0.0961564	3.62892		100
4	4.28453	2.77665	0.237487	0.0699449	0.0894644	0.00162662	39.5026	2.48711	12.7625	0.00813312	0.206581	2.6823	2.79129	2.69369	2.86611	0.0178929	2.84009	0.78566	2.04141	11.8174	2.76038	0.365991	0.325325	0	2.73273	0.201701	2.6514		100
5	7.55877	3.33203	0.0158737	0.090913	0.510845	0.116888	32.6334	1.45605	10.6426	0.0202029	0.101014	3.37533	3.43882	3.40707	3.41285	0.0404058	3.38976	0.326132	3.2671	11.4276	3.39409	0.503629	0.464667	0	3.34935	0.32036	3.40419		100
6	0.203972	2.57161	0.359147	0.654858	0.342556	0.552384	57.9515	0.360123	10.4348	0.085883	0.123945	2.60284	2.54331	2.54819	2.52184	0.00195189	2.49353	0.891036	0.125897	1.82697	2.56673	1.26677	1.32435	0.000975943	2.53062	0.560191	2.55404		100
7	1.0716	3.31195	0.61881	0.155646	0.156589	0.459391	54.5147	1.67437	2.23564	0.388643	0.298085	3.23743	3.22422	3.43364	3.27799	0.00565984	3.27894	1.09707	0.547118	3.86473	3.30252	1.47345	1.431	0.183002	3.15159	0.401849	3.20441		100
8	2.96321	4.07809	0.881608	0.108231	0.0346759	0.801749	39.9046	0.50858	0.0199649	0.300524	0.176532	3.96776	4.16741	4.0907	4.04972	0.0126094	4.14219	1.05814	1.24833	13.4385	4.06233	0.878456	0.932046	0	4.10857	0.00105078	4.06443		100
9	0.953992	3.49959	0.0113281	0.453126	0.165067	0.491156	48.7434	1.32297	7.46444	0.00647323	0.00890068	3.61287	3.61691	3.51172	3.51092	0.00485492	3.49392	0.828573	0.447462	4.76187	3.43566	1.31406	1.34158	0	3.43971	0.000809153	3.55866		100
10	1.58926	3.94849	1.50744	0.219672	0.0134493	0.110957	36.8645	1.57245	16.1997	0.0044831	0.0044831	3.9866	3.89357	3.98435	3.94401	0.00560387	3.93952	1.81565	0.813682	0.832736	3.90142	1.54107	1.59486	0.00112077	3.74899	0.00336232	3.95858		100
11	2.80736	2.279	0.406667	0.286481	0.0151177	0.111115	45.1249	1.15122	24.917	0.126989	0.0551797	2.15654	2.24498	2.20114	2.22457	0.0173854	2.29865	0.825428	1.27745	0.676518	2.22457	0.959976	0.960732	0.000755886	2.26086	0.171586	2.21777		100
12	2.47129	1.67781	0.0157484	0.147793	0.0969133	0.199884	60.5999	2.2387	0.0169598	0.106605	0.112662	1.6657	1.63299	1.65722	1.68508	0.00605708	1.67539	0.582691	1.05151	16.2608	1.69356	0.575423	0.528178	0	1.62572	0	1.67539		100
13	2.00078	3.42779	0.956894	1.16049	0.383128	0	29.1843	1.56397	30.256	0.142516	0.000925429	3.38152	3.25936	3.34728	3.32784	0.0111051	3.35653	0.150845	0.87453	0.515464	3.25566	0.548779	0.585797	0.2147	3.38707	1.34187	3.36486		100
14	2.84138	2.5923	0.0287395	0.477075	0.0402353	0	42.933	1.18598	14.6456	0.0114958	0.279731	2.42753	2.63637	2.66894	2.508	0.00957983	2.55015	0.570958	1.25879	10.6873	2.52333	0.758722	0.762554	0.358286	2.67277	0.00191597	2.56931		100
15	0.279164	2.82705	0.0718743	0.909366	0.0124999	0.00104166	57.0827	5.27703	0.0260414	0.0166665	0.0135415	2.69893	2.81247	2.74372	2.76976	0.00520828	2.68122	2.5531	0.224998	6.34785	2.81455	1.17915	1.26145	0	2.71143	0.00104166	2.6781		100
16	0.939814	2.42971	0.0111352	0.250543	0.046768	0.0991036	61.8329	2.97979	0.0111352	0.00445409	0.0267246	2.36958	2.37069	2.34842	2.29497	0.00890819	2.38517	1.31507	0.482156	9.6086	2.3963	0.535605	0.521129	0	2.38294	0.00111352	2.34731		100
17	0.864917	5.32041	0.00935046	0.628039	0.034285	0	27.2332	2.4841	8.03827	0.0311682	0.0451939	5.31106	5.21911	5.39054	5.33132	0.0155841	5.40612	0.801022	0.620247	8.84553	5.18639	1.05037	1.09556	0.154283	5.3095	0.327266	5.24716		100
18	0.284533	4.26799	2.90488	0.531017	0.0215054	0.630273	38.2713	2.92142	12.9115	0.0115798	0.0645161	4.35567	4.33747	4.41191	4.30604	0.00330852	4.36559	0.784119	0.183623	0.263027	4.31596	0.544251	0.549214	0	4.34409	0.0711332	4.34409		100
19	0.763515	6.86252	19.5437	0.508251	0.150424	0.0592579	14.0897	0.578904	1.26721	0.0729328	0.029629	6.65968	6.99243	6.9081	6.69614	0	6.63689	0.0774911	0.237032	0.629045	6.47051	0.601696	0.603975	0.0524205	6.73489	0.0273498	6.74628		100
20	1.39133	5.20614	28.0292	2.62904	0.367217	0.178488	12.8628	0.604957	0.921699	0.263343	0.0929015	5.29026	5.18273	5.07886	5.25954	0.0168247	5.21419	0.108263	0.560335	1.9758	5.16298	1.55884	1.56323	0.18434	5.0218	0.128745	5.14616		100
21	1.01705	5.66681	21.0884	1.10389	0.261828	0.178938	16.9188	1.39729	1.14731	0.367086	0.0447345	5.70759	5.65365	5.73259	5.80627	0.0065786	5.77206	0.0434188	0.444713	1.70386	5.89706	1.23546	1.29204	0.155255	5.56681	0.103942	5.68654		100
22	1.13835	5.51127	29.0452	1.37288	0.425566	0.213442	10.5746	1.54943	1.40186	0.359689	0.0882752	5.35448	5.35712	5.48624	5.423	0.00922278	5.37161	0.0869577	0.444011	1.24771	5.30047	1.27801	1.39923	0.33729	5.54289	0.167328	5.51391		100
23	1.58228	5.17509	29.5232	1.24687	0.481316	0.293716	13.1547	0.737133	1.17297	0.377094	0.0568483	5.12582	5.0993	5.13151	4.95528	0.0113697	4.95338	0.0928523	0.596907	2.10528	5.03297	1.23361	1.24877	0.255817	5.10687	0.0492686	5.19973		100
24	3.63058	4.72791	27.6103	1.95026	0.215631	0.0974332	15.0191	0.990305	1.61963	0.108614	0.0431262	4.90201	4.81256	4.75346	4.80777	0.0191672	4.86687	0.0718769	1.70907	0.741131	4.64804	1.51261	1.51101	0.130976	4.7311	0.0319453	4.73749		100
25	0.639156	6.41018	21.1427	3.25163	0.0806702	0.159567	10.324	0.413989	0.846594	0.322681	0.058508	6.50237	6.49262	6.39333	6.32685	0.0115243	6.3889	0.0868756	0.257967	0.518594	6.3366	1.90594	2.02296	0.125881	6.52808	0.0682594	6.38358		100
26	0.392876	6.06245	25.8578	2.98773	0.201115	0.128152	9.04924	1.26843	0.545349	0.262853	0.0280626	5.98855	5.87256	6.02784	6.05964	0.00841877	5.90156	0.0710918	0.187084	1.1805	5.89969	2.01863	1.89142	0.0187084	6.0428	0.127217	5.92026		100
27	0.888083	4.89087	30.627	0.943016	0.219732	0.0659196	15.5277	3.04878	0.0347909	0.172123	0.0219732	4.8634	4.79931	4.78466	4.85791	0.0073244	4.68945	0.0585952	0.426646	2.38958	4.73705	1.07669	1.02725	0.184941	4.79016	0.135501	4.73156		100
28	1.62961	6.40805	11.0891	2.01428	1.64584	0.960883	6.19705	1.71563	3.06931	1.44295	0.517773	6.36423	6.33501	6.24736	6.42915	0.0162311	6.49083	0.368447	0.61516	3.41178	6.33014	3.38906	3.43775	0.694692	6.36423	0.53725	6.2782		100
29	0.976825	6.92874	19.9992	0.964961	0.411295	0.150281	8.74001	0.458752	0.870047	0.134462	0.15819	7.39935	6.97224	7.36771	7.02365	0.00395476	7.11461	0.0435023	0.41525	0.612987	7.32421	0.81468	0.707902	0.0790952	6.82591	0	7.50218		100
30	0.710077	6.58515	17.2437	2.69299	0.222451	0	11.401	0.500884	0.938421	0.651149	0.135533	6.78845	6.70595	6.72805	6.63524	0.00883913	6.55421	0.302004	0.360931	0.860342	6.65292	1.90631	1.80613	0.518562	6.48497	0.114909	6.49087		100
31	0.555537	6.20127	23.9751	2.70406	0.368127	0.170677	9.00238	0.589003	1.14789	0.317928	0.016733	6.46565	6.49911	6.51083	6.56437	0.00334661	6.44389	0.0602389	0.150597	0.507011	6.34852	1.17299	1.15291	0.0686055	6.46063	0	6.54262		100
32	0.55806	7.7405	14.1827	1.48429	0.468926	0.0917182	5.49147	0.475385	0.484427	0.280322	0.052964	7.73404	7.81155	7.78313	7.71337	0.00387542	7.91231	0.0878428	0.220899	0.784126	7.60486	2.57328	2.68825	0.134348	7.90714	0.0155017	7.71467		100
33	1.42283	5.22318	24.8883	3.76358	0.653428	0.323885	10.6783	1.13714	0.998529	0.521894	0.142849	5.14257	5.07892	5.11428	5.11852	0.00565739	5.17792	0.152749	0.609584	2.26154	4.929	2.82021	2.89375	0.287112	5.0181	0.371973	5.2642		100
34	0.492863	4.6895	31.9904	4.56902	0.204447	0.200796	10.8521	1.72502	1.22668	0.45818	0.0419846	4.7187	4.68037	4.72235	4.57632	0	4.65116	0.100398	0.177065	0.867073	4.75339	2.33836	2.38582	0.222701	4.56354	0.122303	4.66942		100
35	0.978894	5.99508	24.0464	2.09504	0.309465	0.107471	12.13	0.717338	1.13557	0.163149	0.0479088	5.9148	6.10514	6.09867	5.97436	0.007769	5.90833	0.085459	0.35349	0.998317	6.02875	1.21844	1.28965	0.133368	5.96789	0.0906384	6.09867		100
36	0.952764	5.69574	25.4105	1.34131	0.294761	0.144403	13.559	0.646093	0.949786	0.355798	0.0625251	5.66448	5.96222	5.89225	5.52752	0.0148869	5.73147	0.175666	0.406413	1.20584	5.7672	1.31452	1.32047	0.0997425	5.56771	0.13696	5.79995		100
37	1.16922	4.83099	24.1036	3.00276	0.604096	0.37911	14.3034	1.71662	0.0265731	0.292304	0.136409	4.80088	5.04889	4.91071	4.95855	0.0124008	4.81682	0.147038	0.519062	4.28182	4.86465	2.41107	2.29238	0.2303	4.8806	0.200184	5.05952		100
38	1.60462	5.93628	21.7332	2.09636	0.824105	0.554398	7.82559	1.38804	1.37578	0.411371	0.0830916	5.76192	5.98532	5.99758	5.8491	0.88404	6.06568	0.175718	0.679716	1.32946	5.91857	2.71614	2.62624	0.324193	5.8096	0.06947	5.97442		100
