# Supplementary material for: New Insights into Endogenous Retrovirus-K Transcripts in Amyotrophic Lateral Sclerosis
Source: Int J Mol Sci. 2024 Jan 26;25(3):1549. doi: 10.3390/ijms25031549 (PMC10855536; doi:10.3390/ijms25031549)
Supplement: Supplementary file 1 [file ijms-25-01549-s001.zip › Table_S4.xls]

## Sheet: Sheet1
ITEM TO CHECK	IMPORTANCE	CHECKLIST
EXPERIMENTAL DESIGN
Definition of experimental and control groups	E	Manuscript
Number within each group	E	Manuscript
Assay carried out by core lab or investigator's lab?	D	Core
Acknowledgement of authors' contributions	D	Declarations
SAMPLE
Description	E	OK
Volume/mass of sample processed	D
Microdissection or macrodissection	E	No dissection
Processing procedure	E	M&M
If frozen - how and how quickly?	E	In TrizolTM
If fixed - with what, how quickly?	E	Not fixed
Sample storage conditions and duration (especially for FFPE samples)	E	at -80ºC for months
NUCLEIC ACID EXTRACTION
Procedure and/or instrumentation	E	M&M
Name of kit and details of any modifications	E	M&M
Source of additional reagents used	D
Details of DNase or RNAse treatment	E	M&M
Contamination assessment (DNA or RNA)	E	Suppl Figure
Nucleic acid quantification	E	M&M
Instrument and method	E	Nanodrop
Purity (A260/A280)	D	Available on request
Yield	D	Available on request
RNA integrity method/instrument	E	M&M
RIN/RQI or Cq of 3' and 5' transcripts	E	M&M
Electrophoresis traces	D
Inhibition testing (Cq dilutions, spike or other)	E	Not individually
REVERSE TRANSCRIPTION
Complete reaction conditions	E	M&M
Amount of RNA and reaction volume	E	M&M
Priming oligonucleotide (if using GSP) and concentration	E	M&M
Reverse transcriptase and concentration	E	M&M
Temperature and time	E	M&M
Manufacturer of reagents and catalogue numbers	D	M&M
Cqs with and without RT	D*
Storage conditions of cDNA	D	M&M
qPCR TARGET INFORMATION
If multiplex, efficiency and LOD of each assay.	E	No multiplex
Sequence accession number	E	Referenced
Location of amplicon	D
Amplicon length	E	Referenced
In silico specificity screen (BLAST, etc)	E	Referenced
Pseudogenes, retropseudogenes or other homologs?	D	Introduction
Sequence alignment	D	Referenced
Secondary structure analysis of amplicon	D	Not done
Location of each primer by exon or intron (if applicable)	E	Referenced
What splice variants are targeted?	E	Referenced
qPCR OLIGONUCLEOTIDES
Primer sequences	E	Table S4
RTPrimerDB Identification Number	D
Probe sequences	D**	Table S4
Location and identity of any modifications	E	Table S4
Manufacturer of oligonucleotides	D	M&M
Purification method	D	manufacturer
qPCR PROTOCOL
Complete reaction conditions	E	M&M
Reaction volume and amount of cDNA/DNA	E	M&M
Primer, (probe), Mg++ and dNTP concentrations	E	M&M
Polymerase identity and concentration	E	M&M
Buffer/kit identity and manufacturer	E	M&M
Exact chemical constitution of the buffer	D	Manufacturer
Additives (SYBR Green I, DMSO, etc.)	E	M&M
Manufacturer of plates/tubes and catalog number	D
Complete thermocycling parameters	E	M&M
Reaction setup (manual/robotic)	D	Manual
Manufacturer of qPCR instrument	E	M&M
qPCR VALIDATION
Evidence of optimisation (from gradients)	D	Unpublished
Specificity (gel, sequence, melt, or digest)	E	Sequence, melt
For SYBR Green I, Cq of the NTC	E	Unpublished
Standard curves with slope and y-intercept	E	Suppl Figure
PCR efficiency calculated from slope	E	Suppl Figure
Confidence interval for PCR efficiency or standard error	D
r2 of standard curve	E	Suppl Figure
Linear dynamic range	E	Suppl Figure
Cq variation at lower limit	E	< 0.2
Confidence intervals throughout range	D
Evidence for limit of detection	E	Suppl Figure
If multiplex, efficiency and LOD of each assay.	E	No multiplex
DATA ANALYSIS
qPCR analysis program (source, version)	E	M&M
Cq method determination	E	Comparative Ct (ΔΔCt)
Outlier identification and disposition	E	M&M
Results of NTCs	E	Always included
Justification of number and choice of reference genes	E	Standard choice
Description of normalisation method	E	M&M
Number and concordance of biological replicates	D
Number and stage (RT or qPCR) of technical replicates	E	M&M
Repeatability (intra-assay variation)	E	M&M
Reproducibility (inter-assay variation, %CV)	D
Power analysis	D
Statistical methods for result significance	E	M&M
Software (source, version)	E	M&M
Cq or raw data submission using RDML	D
Table S4. MIQE checklist for authors, reviewers and editors. All essential information (E) must be submitted with the manuscript. Desirable
information (D) should be submitted if available. If using primers obtained from RTPrimerDB, information on qPCR target, oligonucleotides,
protocols and validation is available from that source.
*: Assessing the absence of DNA using a no RT assay is essential when first extracting RNA. Once the sample has been validated as
RDNA-free, inclusion of a no-RT control is desirable, but no longer essential.
**: Disclosure of the probe sequence is highly desirable and strongly encouraged. However, since not all commercial pre-designed assay
vendors provide this information, it cannot be an essential requirement. Use of such assays is advised against.
